# Supplementary material for: Smooth Critical Dimension Compensation Across Photomask Transmittance Discontinuities Enabled by Selective and Direct Laser Patterning Inside Mask
Source: Micromachines (Basel). 2026 Jan 11;17(1):95. doi: 10.3390/mi17010095 (PMC12844384; doi:10.3390/mi17010095)
Supplement: Supplementary file 1 [file micromachines-17-00095-s001.zip]

Archive with 1 entries (1 files):
- micromachines-4050678-supplementary.pdf
